# Supplementary material for: Unveiling miR‐451a and miR‐142‐3p as prognostic markers in non‐small cell lung cancer via small extracellular vesicle liquid biopsy
Source: Clin Transl Med. 2026 Mar 4;16(3):e70634. doi: 10.1002/ctm2.70634 (PMC12960053; doi:10.1002/ctm2.70634)
Supplement: Supplementary file 2 — Supporting information [file CTM2-16-e70634-s003.xlsx]

## Sheet: Table S1_FC known miRNAs
Mature miRNA	H23	41M	A2780
hsa-miR-891a-5p	2.06214	6.17118
hsa-miR-363-3p	2.31045	3.53372
hsa-miR-892a	2.61471	2.98185
hsa-miR-451a	2.30101	3.10308
hsa-miR-142-3p	2.11839	2.80735
hsa-miR-144-3p		4.07039
hsa-miR-122-5p		5.02795
hsa-miR-1271-5p		4.13245
hsa-miR-375		4.11439
hsa-miR-141-3p		3.72338
hsa-miR-582-3p		3.62986
hsa-miR-744-5p		3.47856
hsa-miR-888-5p		3.31431
hsa-miR-135a-5p		3.23522
hsa-miR-135a-5p		3.22239
hsa-miR-514a-3p		3.16993
hsa-miR-576-3p		3.16323
hsa-miR-412-5p		3.0034
hsa-miR-148a-5p		2.91107
hsa-miR-20a-5p		2.69994
hsa-miR-1269b		2.48543
hsa-miR-424-3p		2.30812
hsa-miR-10a-3p		2.27492
hsa-miR-148a-3p		2.23798
hsa-miR-1262		2.2338
hsa-miR-1299		2.22882
hsa-miR-1295a		2.16993
hsa-miR-423-5p		2.15074
hsa-miR-25-3p		2.1255
hsa-miR-200a-3p		2.09168
hsa-miR-96-5p		2.08299
hsa-miR-374b-5p	2.92992
hsa-miR-509-3-5p	2.82782
hsa-miR-4488	2.60204
hsa-miR-340-5p	2.47573
hsa-miR-146a-5p	2.43704
hsa-let-7e-5p	2.43139
hsa-miR-574-3p	2.36457
hsa-miR-200a-5p	2.17998
hsa-miR-223-3p	2.15754
hsa-miR-150-5p	2.12051
hsa-miR-4446-3p	2.07039
hsa-miR-218-5p			2.71969
hsa-miR-1269a			2.24101

## Sheet: Table S2_FC novel miRNAs
Mature miRNA	H23	41M	A2780
hsa-miR-novel-chr4_55745	7.84862
hsa-miR-novel-chr20_36434	6.79961
hsa-miR-novel-chr8_71627	5.65025
hsa-miR-novel-chr8_71938	5.49363
hsa-miR-novel-chr9_75892	4.97728
hsa-miR-novel-chr6_63803	4.93717
hsa-miR-novel-chr16_20827	4.91452
hsa-miR-novel-chr19_27503	4.18417
hsa-miR-novel-chr10_1863	3.96809
hsa-miR-novel-chr2_44500	3.93734
hsa-miR-novel-chr9_73956	3.92679
hsa-miR-novel-chr12_8435	3.57289
hsa-miR-novel-chr17_22431	3.54452
hsa-miR-novel-chr18_24557	3.49374
hsa-miR-novel-chr18_24558	3.19502
hsa-miR-novel-chr1_32463	2.84688
hsa-miR-novel-chr14_16127	2.64386
hsa-miR-novel-chr16_18708	2.51096
hsa-miR-novel-chr5_57817	2.42146
hsa-miR-novel-chr6_64323	2.25239
hsa-miR-novel-chr6_63220	2.22239
hsa-miR-novel-chr22_40711	2.1438
hsa-miR-novel-chr11_5149		6.57876
hsa-miR-novel-chr3_48344		3.25074
hsa-miR-novel-chr7_67784		2.6545
hsa-miR-novel-chr8_73345		2.16993

## Sheet: Table S3_Demographics
		Chemotherapy-based treated cohort (n=78)		Chemo-immunotherapy treated cohort (n=49)
Age (mean, range)		67 (26-84)		65 (39-79)
Sex
	Male	56	0.717949	39	0.795918
	Female	22	0.282051	10	0.204082
Smoker
	Active	21	0.269231	10	0.204082
	Never	6	0.0769231	0	0
	Inactive	45	0.576923	31	0.632653
	NA	6	0.0769231	8	0.163265
Histology
	LUAD	40	0.512821	29	0.591837
	LUSC	28	0.358974	15	0.306122
	ND	10	0.128205	5	0.102041
Stage
	III	57	0.730769	8	0.163265
	IV	21	0.269231	41	0.836735
COPD
	Yes	33	0.423077	17	0.346939
	No	45	0.576923	32	0.653061
Hipertension
	Yes	36	0.461538	22	0.44898
	No	42	0.538462	27	0.55102
Cardiac disease
	Yes	7	0.0897436	0	0
	No	71	0.910256	49	1
Diabetes
	Yes	15	0.192308	7	0.142857
	No	63	0.807692	42	0.857143
Note: LUAD, Lung Adenocarcinoma; LUSC, Lung Squamous-cell carcinoma; NA, not available; ND, Not Defined.

## Sheet:  Table S4_Cut off points 
		miR-451a cut-off points			miR-142-3p			miR-55745
		Min	Max	Number of patients	Min	Max	Number of patients	Min	Max	Number of patients
All patients	Low	0.26	1005.71	88	0.35	11.19	80	0	3.2646	111
	High	1074.17	6808.06	39	11.25	220.36	47	3.3194	14.32	16
Chemotherapy; all patients	Low	0.26	1258.07	58	0.35	10.81	40	0	2.164	59
	High	1352.11	6808.06	20	10.85	220.36	38	2.244	14.32	19
Chemotherapy; Stage IV	Low	11.61	1221.98	29	0.35	6.81	15	0	1.87	30
	High	1352.11	5400.17	10	7.06	220.36	24	1.96	14.32	9
Chemotherapy; Stage III	Low	57.84	1258.07	29	0.53	6.53	11	0.01	1.59	26
	High	1373.84	6808.06	10	7.34	129.21	28	2.15	4.79	13
Chemo-immunotherapy; all patients	Low	53.65	274.41	14	0.45	8.41	36	0.046	0.402	25
	High	296.33	4577.04	35	9.12	44.47	13	0.404	4.45	24
Chemo-immunotherapy; IV	Low	79.99	274.41	10	0.62	7.08	25	0.046	0.439	23
	High	296.33	4577.04	31	7.62	44.74	16	0.464	4.45	20

## Sheet: Table S5_CT cohort
		Complete series (n=78)	miR-451a Low (n=58)	miR-451a High (n=20)		miR-142-3p Low (n=40)	miR-142-3p High (n=38)		miR-55745 Low (n=59)	miR-55745 High (n=19)
		No. Of patients	No. Of patients	No. Of patients	p	No. Of patients	No. Of patients	p	No. Of patients	No. Of patients	p
Age (mean, range)		67 (26-84)	68 (47-84)	64 (26-79)		68 (48-84)	65 (26-83)		66 (26-84)	67 (55-82)
Sex					0.397			0.321			0.272
	Male	56	39	17		28	28		38	18
	Female	22	18	4		14	8		18	4
Smoker					0.859			0.686			0.344
	Active	21	15	6		11	10		12	9
	Never	6	5	1		2	4		5	1
	Inactive	45	32	13		25	20		34	11
	NA	6	5	1		4	2		5	1
Histology					0.014			0.802			0.657
	LUAD	40	34	6		23	17		29	11
	LUSC	28	15	13		14	14		21	7
	ND	10	8	2		5	5		6	4
Stage					1			0.012			0.451
	III	57	29	10		27	12		30	9
	IV	21	28	11		15	24		26	13
COPD					0.44			0.006			0.801
	Yes	33	26	7		24	9		23	10
	No	45	31	14		18	27		33	12
Hipertension					1			0.649			0.451
	Yes	36	26	10		18	18		24	12
	No	42	31	11		24	18		32	10
Cardiac disease					1			0.697			0.369
	Yes	7	5	2		3	4		4	3
	No	71	52	19		39	32		52	19
Diabetes					0.331			0.238			0.339
	Yes	15	13	2		7	8		9	6
	No	63	44	19		19	44		47	16
Note: LUAD, Lung Adenocarcinoma; LUSC, Lung Squamous-cell carcinoma; COPD, Chronic Obstructive Pulmonary Disease; NA, not available; ND, Not Defined.

## Sheet: Table S6_CT-ICB cohort
		Complete series (n=49)	miR-451a Low (n=13)	miR-451a High (n=36)		miR-142-3p Low (n=36)	miR-142-3p High (n=13)		miR-55745 Low (n=25)	miR-55745 High (n=24)
		No. Of patients	No. Of patients	No. Of patients	p	No. Of patients	No. Of patients	p	No. Of patients	No. Of patients	p
Age (mean, range)		65 (39-79)	63 (43-79)	65 (39-78)		64 (39-79)	65 (50-75)		66 (43-75)	64 (39-79)
Sex					1			1			0.725
	Male	39	10	29		29	10		19	20
	Female	10	3	7		7	3		6	4
Smoker					0.847			0.368			0.504
	Active	12	3	9		9	3		7	5
	Never	1	0	1		0	1		0	1
	Inactive	35	10	25		26	9		17	18
	NA	1	0	1		1	0		1	0
Histology					0.517			0.868			0.153
	LUAD	29	2	20		22	7		18	11
	LUSC	15	3	12		11	4		4	11
	ND	5	1	4		3	2		3	2
Stage					0.523			0.389			0.367
	III	8	3	5		7	1		4	4
	IV	41	9	30		27	12		19	20
COPD					0.331			1			0.232
	Yes	17	6	11		13	4		11	6
	No	32	7	25		23	9		14	18
Hipertension					0.333			1			1
	Yes	22	4	18		16	6		11	11
	No	27	9	18		20	7		14	13
Diabetes					0.363			0.07			0.247
	Yes	7	3	4		3	4		2	5
	No	42	10	32		33	9		23	19
Note: LUAD, Lung Adenocarcinoma; LUSC, Lung Squamous-cell carcinoma; COPD, Chronic Obstructive Pulmonary Disease; NA, not available; ND, not defined.

## Sheet:  Table S7_CT cohort risk
Chemotherapy-based cohort
	PFS p-value	PFS HR (Low as Ref)	PFS IC 95%	PFS p-value HR	OS p-value	OS HR	OS IC 95%	OS p-value HR
miR-451	0.016	2196	1.109-4.348	0.024	0.021	1947	1.083-3.499	0.026
miR-142-3p	0.756	1430	0.804-2.542	0.224	0.04	2031	1.170-3.529	0.012
miR-55745	0.641	1162	0.605-2.233	0.652	0.045	1.75	0.997-3.073	0.051
Three high	0.074			0.130	0.0001			0.001
One or two High vs Three Low		1231	0.682-2.222	0.490		1709	0.945-3.089	0.076
Three High vs Three Low		3506	0.975-12.613	0.055		5701	2.153-15.101	0.0001
miR-451 & miR-142	0.112			0.125	0.0001			0.007
One High vs Both Low		1592	0.858-2.951	0.140		2299	1.250-4.230	0.007
Both High vs Both Low		2382	0.957-5.850	0.058		2773	1.270-6.058	0.011
miR-451 & miR-55745	0.154			0.190	0.001			0.003
One High vs Both Low		1428	0.787-2.590	0.241		1656	0.939-2920	0.082
Both High vs Both Low		2.48	0.840-7.322	0.1		4015	1.772-9.093	0.001
miR-142 & miR-55745	0.367			0.340	0.005			0.016
One High vs Both Low		1070	0.570-2.010	0.832		1377	0.741-2.558	0.311
Both High vs Both Low		1739	0.834-4.082	0.131		5864	1.456-5.864	0.003

## Sheet:  Table S8_CT-ICB cohort risk
Chemo-immunotherapy cohort
	PFS p-value	PFS HR (Low as Ref)	PFS IC 95%	PFS p-value HR	OS p-value	OS HR	OS IC 95%	OS p-value HR
miR-451	0.005	4163	1.419-12.216	0.009	0.022	2886	1.113-7.483	0.029
miR-142-3p	0.042	2252	1.010-5.019	0.047	0.005	2696	1.315-5.525	0.007
miR-55745	0.838	0.926	0.441-1.943	0.838	0.388	1344	0.685-2.640	0.39
miR-451 & miR-142	0.008			0.015	0.007			0.012
One High vs Both Low		3216	1.049-9.861	0.041		2904	0.980-8.610	0.054
Both High vs Both Low		5832	1.761-19.316	0.004		5512	1.748-17.379	0.004
